# Supplementary material for: Land‐use intensity and the effects of organic farming on biodiversity: a hierarchical meta‐analysis
Source: J Appl Ecol. 2014 Feb 7;51(3):746–55. doi: 10.1111/1365-2664.12219 (PMC4299503; doi:10.1111/1365-2664.12219)
Supplement: Supplementary file 5 — Table S3. List of studies rejected during data collection, with reasons for rejection. [file JPE-51-746-s005.csv]

Title	Authors	Source Title	REJECTED	Publication Year	Volume	Issue	Book Editors	Part Number	Supplement	Special Issue	Beginning Page	Ending Page	Article Number	DOI	Conference Title	Conference Date	Total Citations	Average per Year	Source
Slow recovery of soil biodiversity in sandy loam soils of Georgia after 25 years of no-tillage management	Adl, SM; Coleman, DC; Read, F	AGRICULTURE ECOSYSTEMS & ENVIRONMENT	Not org/conv	2006	114	2-4					323	334		10.1016/j.agee.2005.11.019			22	2.75	Web of Science
Roles of organic soil amendments and soil organisms in the biological control of plant-parastic nematodes: a review	Akhtar, M. & Malik, A.	Bioresourse technology	Review	2000	75	1					35	47							Other
Development of arable weed seedbanks during the 6 years after the change from conventional to organic farming	Albrecht, H	WEED RESEARCH	Density	2005	45	5					339	350		10.1111/j.1365-3180.2005.00472.x			39	4.33	Web of Science
Epigeic Collembola in winter wheat	Alvarez, T., Frampton, G.K. & Goulson, D	Agriculture, Ecosystems and Environment	Abund	2001	83						95	110							Other
Biologisk mangfold i åker og åkerkanter	Andersen, A	Grönn Forskning	No variation data	2002	2						237	239							Other
Factors influencing the plant and invertebrate diversity of arable field margins	Asteraki, EJ; Hart, BJ; Ings, TC; Manley, WJ	AGRICULTURE ECOSYSTEMS & ENVIRONMENT	No data org/conv	2004	102	2					219	231		10.1016/j.agee.2003.07.003			57	5.70	Web of Science
Conservation value of the herbaceous vegetation in hedgerows - does organic farming make a difference?	Aude, E; Tybirk, K; Michelsen, A; Ejrnaes, R; Hald, AB; Mark, S	BIOLOGICAL CONSERVATION	No mean or sd	2004	118	4					467	478		10.1016/j.biocon.2003.09.022			18	1.80	Web of Science
Scenarium om 100% oekologiskt jordbrug i Danmark.	Axelsen, J.A.A. & Elmholt, S	Report for Bichel-Udvalget, Denmark	Abund	1998															Other
Effects of farming management and landscape heterogeneity on plant species composition of Mediterranean field boundaries	Bassa, Montserrat; Boutin, Celine; Chamorro, Lourdes; Sans, F. Xavier	AGRICULTURE ECOSYSTEMS & ENVIRONMENT	No actual data	2011	141	3-4					455	460		10.1016/j.agee.2011.04.012			4	1.33	Web of Science
Does hedgerow management on organic farms benefit small mammal populations?	Bates, Felicity Sian; Harris, Stephen	AGRICULTURE ECOSYSTEMS & ENVIRONMENT	ABUND	2009	129	1-3					124	130		10.1016/j.agee.2008.08.002			8	1.60	Web of Science
The effects of farm size and organic farming on diversity of birds, pollinators, and plants in a Swedish landscape	Belfrage, K; Bjorklund, J; Salomonsson, L	AMBIO	Median, no mean	2005	34	8					582	588		10.1639/0044-7447(2005)034[0582:TEOFSA]2.0.CO;2			30	3.33	Web of Science
The effects of organic agriculture on biodiversity and abundance: a meta-analysis	Bengtsson, J; Ahnstrom, J; Weibull, AC	JOURNAL OF APPLIED ECOLOGY	Review	2005	42	2					261	269		10.1111/j.1365-2664.2005.01005.x			308	34.22	Web of Science
Comparison of alternative farming systems.	Berry, E.C & Karlen, D.L.	American Journal of Alternative Agriculture	Abund	1993	8						21	26							Other
Abundance and diversity of beneficial arthropods in conventional and ''organic'' carrot crops in New Zealand	Berry, NA; Wratten, SD; McErlich, A; Frampton, C	NEW ZEALAND JOURNAL OF CROP AND HORTICULTURAL SCIENCE	No variation data	1996	24						307	313					20	1.11	Other
Generalist predators in organically and conventionally managed grass-clover fields: implications for conservation biological control	Birkhofer, K.; Fliessbach, A.; Wise, D. H.; Scheu, S.	ANNALS OF APPLIED BIOLOGY	ABUND	2008	153	2					271	280		10.1111/j.1744-7348.2008.00257.x			12	2.00	Web of Science
Long-term organic farming fosters below and aboveground biota: Implications for soil quality, biological control and productivit	Birkhofer et al	Soil Biology and Biochemistry	No sr data	2008	40	9					2297	2308							Other
Arthropod food webs in organic and conventional wheat farming systems of an agricultural long-term experiment: a stable isotope approach	Birkhofer, Klaus; Fliessbach, Andreas; Wise, David H.; Scheu, Stefan	AGRICULTURAL AND FOREST ENTOMOLOGY	No sr data	2011	13	2					197	204		10.1111/j.1461-9563.2010.00511.x			5	1.67	Web of Science
Fuglefaunen på konventionelle og oekologiske landbrug	Braae, L., Nøhr, H. & Petersen, B.S	Miljöprojekt	In Danish/not scientific publication	1998															Other
Biodiversity and agri-environmental indicators - general scopes and skills with special reference to the habitat level	Buchs, W	AGRICULTURE ECOSYSTEMS & ENVIRONMENT	No data	2003	98	1-3					35	78		10.1016/S0167-8809(03)00070-7			53	4.82	Web of Science
Biodiversity, the ultimate agri-environmental indicator? Potential and limits for the application of faunistic elements as gradual indicators in agroecosystems	Buchs, W; Harenberg, A; Zimmermann, J; Weiss, B	AGRICULTURE ECOSYSTEMS & ENVIRONMENT	Review	2003	98	1-3					99	123		10.1016/S0167-8809(03)00073-2			15	1.36	Web of Science
Organically and conventionally managed soils: Biochemical characteristics	Cardelli, R; Levi-Minzi, R; Saviozzi, A; Riffaldi, R	JOURNAL OF SUSTAINABLE AGRICULTURE	Review	2004	25	2					63	74		10.1300/J064v25n02_06			12	1.20	Web of Science
A comparison of bird populations on organic and conventional farm systems in southern Britain	Chamberlain, D. E., Wilson, J.D. and Fuller, R. J.	Biological Conservation, 88, 307-320.	Abund	1999	88						307	320							Other
Does organic farming benefit farmland birds in winter?	Chamberlain, D. E.; Joys, A.; Johnson, P. J.; Norton, L.; Feber, R. E.; Fuller, R. J.	BIOLOGY LETTERS	No sr data	2010	6	1					82	84		10.1098/rsbl.2009.0643			9	2.25	Web of Science
Patterns of natural N-15 in soils and plants from chemically and organically fertilized uplands	Choi, W-J. et al	Soil Biology and Biochemistry	No sr data	2003	35	11					1493	1500							Other
Ground beetle abundance and community composition in conventional and organic tomato systems of California's Central Valley	Clark, M.S	Applied Soil Ecology	Abund	1999	11						199	206							Other
Alpha and beta diversity of arthropods and plants in organically and conventionally managed wheat fields	Clough, Yann; Holzschuh, Andrea; Gabriel, Doreen; Purtauf, Tobias; Kleijn, David; Kruess, Andreas; Steffan-Dewenter, Ingolf; Tscharntke, Teja	JOURNAL OF APPLIED ECOLOGY	Alpha, beta div	2007	44	4					804	812		10.1111/j.1365-2664.2007.01294.x			55	7.86	Web of Science
Integrating the environmental and economic consequences of converting to organic agriculture: evidence from a case study	Cobb, D; Feber, R; Hopkins, A; Stockdale, L; O'Riordan, T; Clements, B; Firbank, L; Goulding, K; Jarvis, S; Macdonald, D	LAND USE POLICY	No variation data	1999	16	4					207	221		10.1016/S0264-8377(99)00023-X			29	1.93	Web of Science
Comparing taxonomic levels of epigeal insects under different farming systems in Andalusian olive agroecosystems	Cotes, Belen; Campos, Mercedes; Pascual, Felipe; Garcia, Pedro A.; Ruano, Francisca	APPLIED SOIL ECOLOGY	No overall mean	2010	44	3					228	236		10.1016/j.apsoil.2009.12.011			2	0.50	Web of Science
Which carabids species benefit from organic agriculture? – a review of comparative studies in winter cereals from Germany and Switzerland	Döring, T.F & Kromp, B.	Agriculture, ecosystems and environment	Review	2003	98						153	161							Other
Mycorrhizal colonization of flax under long-term organic and conventional management	Entz, M.H. et al.	CANADIAN JOURNAL OF PLANT SCIENCE	No variation data	2004	84	4					1097	1099							Other
Ground beetles (Coleoptera, Carabidae) in an intensively managed vegetable crop landscape in eastern England	Eyre, M. D.; Labanowska-Bury, D.; Avayanos, J. G.; White, R.; Leifert, C.	AGRICULTURE ECOSYSTEMS & ENVIRONMENT	No org/conv data	2009	131	3-4					340	346		10.1016/j.agee.2009.02.006			12	2.40	Web of Science
The effects of organic farming on pest and non-pest butterfly abundance	Feber, R.E., Firbank, L.G., Johnson, P.J. & Macdonald, D.W	Agriculture, Ecosystems and Environment.	Abund	1997	64						133	139							Other
Dynamics of nematode communities in tomatoes grown in conventional and organic farming systems, and their impact on soil fertility	Ferris, H., Venette, R.C. & Lau, S.S	Applied Soil Ecology	n=1 or variation estimate not given	1996	3						161	175							Other
Mixed effects of landscape complexity and farming practice on weed seed removal	Fischer, Christina; Thies, Carsten; Tscharntke, Teja	PERSPECTIVES IN PLANT ECOLOGY EVOLUTION AND SYSTEMATICS	No sr data for org/conv	2011	13	4					297	303		10.1016/j.ppees.2011.08.001			3	1.00	Web of Science
Microbial biomass and size-density fractions differ between soils of organic and conventional agricultural systems	Fliessbach, A. & Mäder, P	Soil Biology and Biochemistry	Abund	2000	32						757	768							Other
Soil organic matter and biological soil quality indicators after 21 years of organic and conventional farming	Fliessbach et al	Agriculture, ecosystems and environment	No sr data	2007	118						273	284							Other
Effect of different habitats vs. agricultural practices on breeding birds	Freemark, K. & Csizy, M	In: Proceedings of Conference on Agricultural Research to Protect Water Quality, February 21-24, 1993, Minneapolis, Minnesota, USA	Abund	1993															Other
Birds on organic and conventional farms in Ontario: partitioning effects of habitat and practices on species composition and abundance	Freemark, K.E. & Kirk, D.A	BIOLOGICAL CONSERVATION	No variation data	2001	101	3					337	350		10.1016/S0006-3207(01)00079-9			67	5.15	Web of Science
Effects of farming systems on biodiversity	Frieben, B. & Köpke, U	In: Biodiversity and land use: The role of organic farming. pp. 11-21. ENOF-Workshop Bonn.	No variation data	1995															Other
Pipistrelle bats and their prey do not benefit from four widely applied agri-environment management prescriptions	Fuentes-Montemayor, Elisa; Goulson, Dave; Park, Kirsty J.	BIOLOGICAL CONSERVATION	ABUND	2011	144	9					2233	2246		10.1016/j.biocon.2011.05.015			8	2.67	Web of Science
Effects of organic farming, fencing and vegetation origin on spiders and beetles within shelterbelts on dairy farms	Fukuda, Y.; Moller, H.; Burns, B.	NEW ZEALAND JOURNAL OF AGRICULTURAL RESEARCH	ABUND	2011	54	3					155	176		10.1080/00288233.2011.591402			0	0.00	Web of Science
Benefits of organic farming to biodiversity vary among taxa	Fuller, RJ; Norton, LR; Feber, RE; Johnson, PJ; Chamberlain, DE; Joys, AC; Mathews, F; Stuart, RC; Townsend, MC; Manley, WJ; Wolfe, MS; Macdonald, DW; Firbank, LG	BIOLOGY LETTERS	No sr data	2005	1	4					431	434		10.1098/rsbl.2005.0357			85	9.44	Web of Science
Beta diversity at different spatial scales: Plant communities in organic and conventional agriculture	Gabriel, Doreen; Roschewitz, Indra; Tscharntke, Teja; Thies, Carsten	ECOLOGICAL APPLICATIONS	No species richness data: author reports in Table 1 only relative contribution of alpha and beta diversity at varied scales to the species richness of plants.	2006	16	5					2011	2021		10.1890/1051-0761(2006)016[2011:BDADSS]2.0.CO;2			83	10.38	Web of Science
The effect of farming system and fertilisers on pests and natural enemies: A synthesis of current research	Garrett, M.P.D., Wright, D.J. & S.R. Leather	Agriculture, Ecosystems and Environment	Review	2011	141						261	270							Other
Persistent negative effects of pesticides on biodiversity and biological control potential on European farmland	Geiger, Flavia; Bengtsson, Jan; Berendse, Frank; Weisser, Wolfgang W.; Emmerson, Mark; Morales, Manuel B.; Ceryngier, Piotr; Liira, Jaan; Tscharntke, Teja; Winqvist, Camilla; Eggers, Sonke; Bommarco, Riccardo; Part, Tomas; Bretagnolle, Vincent; Plantegene	BASIC AND APPLIED ECOLOGY	No data	2010	11	2					97	105		10.1016/j.baae.2009.12.001			88	22.00	Web of Science
Soil management for sustainable crop disease control: a review	Ghorbani, R.; Wilcockson, S.; Koocheki, A.; Leifert, C.	ENVIRONMENTAL CHEMISTRY LETTERS	Review	2008	6	3					149	162		10.1007/s10311-008-0147-0			35	5.83	Web of Science
Plant diversity and land use under organic and conventional agriculture: a whole-farm approach	Gibson, R. H.; Pearce, S.; Morris, R. J.; Symondson, W. O. C.; Memmott, J.	JOURNAL OF APPLIED ECOLOGY	No data	2007	44	4					792	803		10.1111/j.1365-2664.2007.01292.x			33	4.71	Web of Science
Energy and environmental issues in organic and conventional agriculture	Gomiero, T.; Paoletti, M. G.; Pimentel, D.	CRITICAL REVIEWS IN PLANT SCIENCES	No sr data	2008	27	4					239	254		10.1080/07352680802225456			24	4.00	Other
Optimizing nutrient management for farm systems	Goulding, Keith; Jarvis, Steve; Whitmore, Andy	PHILOSOPHICAL TRANSACTIONS OF THE ROYAL SOCIETY B-BIOLOGICAL SCIENCES	No sr data	2008	363	1491					667	680		10.1098/rstb.2007.2177			29	4.83	Other
Dynamics of soil microbial biomass and activity in conventional and organic farming systems	Gunapala, N. & Scow, K.M	Soil Biology and Biochemistry	Abund	1998	30						805	816							Other
Comparing intensive, extensified and organic grassland farming in southern Germany by process life cycle assessment	Haas, G; Wetterich, F; Kopke, U	AGRICULTURE ECOSYSTEMS & ENVIRONMENT	No variation data	2001	83	1-2				SI	43	53		10.1016/S0167-8809(00)00160-2			155	11.92	Web of Science
Fugleføde i kornmarker – insekter og vilde planter	Hald, A.B. & Reddersen, J	Miljøprojekt nr. 125. Miljøministeriet, Miljøstyrelsen, Danmark. (In Danish with English summary)	No variation data	1990															Other
Weed vegetation (wild flora) of long established organic versus conventional cereal fields in Denmark	Hald, A.B	Annals of Applied Biology	No variation data	1999	134						307	314							Other
Ranking the magnitude of crop and farming system effects on soil microbial biomass and genetic structure of bacterial communities	Hartmann, Martin; Fliessbach, Andreas; Oberholzer, Hans-Rudolf; Widmer, Franco	FEMS MICROBIOLOGY ECOLOGY	ABUND	2006	57	3					378	388		10.1111/j.1574-6941.2006.00132.x			35	4.38	Web of Science
Trophic structure and major trophic links in conventional versus organic farming systems as indicated by carbon stable isotope ratios of fatty acid	Haubert, D. et al.	OIKOS	No sr data	2009	118						1579	1589							Other
Conventional and organic cropping systems at Suita VI: Insect populations in barley	Helenius, J	Journal of Agriculture Science in Finland	No variation data	1990	62						349	355							Other
The carbon footprints of food crop production	Hillier, Jonathan; Hawes, Cathy; Squire, Geoff; Hilton, Alex; Wale, Stuart; Smith, Pete	INTERNATIONAL JOURNAL OF AGRICULTURAL SUSTAINABILITY	Review	2009	7	2					107	118		10.3763/ijas.2009.0419			25	5.00	Web of Science
Comparing organic farming and land sparing: optimizing yield and butterfly populations at a landscape scale	Hodgson, Jenny A.; Kunin, William E.; Thomas, Chris D.; Benton, Tim G.; Gabriel, Doreen	ECOLOGY LETTERS	DENSITY	2010	13	11					1358	1367		10.1111/j.1461-0248.2010.01528.x			27	6.75	Web of Science
Does organic farming benefit biodiversity?	Hole, DG; Perkins, AJ; Wilson, JD; Alexander, IH; Grice, F; Evans, AD	BIOLOGICAL CONSERVATION	Review	2005	122	1					113	130		10.1016/j.biocon.2004.07.018			330	36.67	Web of Science
Effects of ecological agriculture on soil properties and arthropod diversity in rice-based cropping systems in floodplain areas in bangladesh	Hossain et al.	Biological Agriculture and Horticulture	Abund	2002	20						215	222							Other
Weed species diversity and community composition in cropping practices at two intensity levels - a six-year experiment	Hyvonen, T; Salonen, J	PLANT ECOLOGY	Same data as in Hyvonen 2003	2002	159	1					73	81		10.1023/A:1015580722191			54	4.50	Other
Can conversion to organic farming restore the species composition of arable weed communities?	Hyvonen, Terho	BIOLOGICAL CONSERVATION	Old data used in old meta	2007	137	3					382	390		10.1016/j.biocon.2007.02.021			18	2.57	Web of Science
Changes in earthworm populations during conversion from conventional to organic farming	Irmler, U	AGRICULTURE ECOSYSTEMS & ENVIRONMENT	No variation data	2010	135	3					194	198							Other
Effects of agricultural intensification on plant diversity in Mediterranean dryland cereal fields	Jose-Maria, Laura; Armengot, Laura; Blanco-Moreno, Jose M.; Bassa, Montserrat; Xavier Sans, F.	JOURNAL OF APPLIED ECOLOGY	No org/conv sr mean	2010	47	4					832	840		10.1111/j.1365-2664.2010.01822.x			21	5.25	Web of Science
How does agricultural intensification modulate changes in plant community composition?	Jose-Maria, Laura; Blanco-Moreno, Jose M.; Armengot, Laura; Xavier Sans, F.	AGRICULTURE ECOSYSTEMS & ENVIRONMENT	Traits, no sr	2011	145	1				SI	77	84		10.1016/j.agee.2010.12.020			5	1.67	Web of Science
Transition from conventional farming to organic farming using bahiagrass	Katsvairo, Tawainga W.; Wright, David L.; Marois, James J.; Rich, Jimmy R.	JOURNAL OF THE SCIENCE OF FOOD AND AGRICULTURE	Review	2007	87	15					2751	2756		10.1002/jsfa.3002			5	0.71	Web of Science
Simulating the diffusion of organic farming practices in two New EU Member States	Kaufmann, Peter; Stagl, Sigrid; Franks, Daniel W.	ECOLOGICAL ECONOMICS	Review	2009	68	10					2580	2593		10.1016/j.ecolecon.2009.04.001			11	2.20	Web of Science
Conventional and organic cropping systems at Suita IV: Weeds	Kaupilla, R	Journal of Agricultural Sciences in Finland	Abund	1990	62						331	337							Other
Suppressiveness of organically and conventionally managed soils towards brown foot rot of barley	Knudsen, I.M.B., Debosz, K., Hockenhull, J., Jensen, D.F. Elmholt, S	Applied Soil Ecology	Abund	1999	12						61	72							Other
Nest success of Lapwings Vanellus vanellus on organic and conventional arable farms in the Netherlands	Kragten, Steven; de Snoo, Geert R.	IBIS	ABUND	2007	149	4					742	749		10.1111/j.1474-919X.2007.00702.x			14	2.00	Web of Science
Field-breeding birds on organic and conventional arable farms in the Netherlands	Kragten, Steven; de Snoo, Geert R.	AGRICULTURE ECOSYSTEMS & ENVIRONMENT	ABUND	2008	126	3-4					270	274		10.1016/j.agee.2008.02.006			16	2.67	Web of Science
Abundance of invertebrate prey for birds on organic and conventional arable farms in the Netherlands	Kragten, S., Tamis, W.L.M., Gertenaar, E. et al	Bird Conserv. Int. 21: 1-1	ABUND	2011	21						1	?							Other
Microarthropods as Bioindicators. A Study of Disturbed Populations	Krogh, P.H	PhD thesis. University of Århus. Zoology Laboratory. National Environmental Research Institute. Department of Terrestrial Ecology	Abund	1994															Other
Conversion to organic farming: a multidimensional research object at the crossroads of agricultural and social sciences. A review	Lamine, Claire; Bellon, Stephane	AGRONOMY FOR SUSTAINABLE DEVELOPMENT	Review	2009	29	1					97	112		10.1051/agro:2008007			21	4.20	Web of Science
Weed distribution across field boundaries adjacent to roadside	Leeson		Density data, no variation																Other
Pest damage and arthropod community structure in organic vs. conventional tomato production in California	Letourneau, DK; Goldstein, B	JOURNAL OF APPLIED ECOLOGY	No variation data	2001	38	3					557	570		10.1046/j.1365-2664.2001.00611.x			62	4.77	Web of Science
Agronomy for sustainable agriculture. A review	Lichtfouse, Eric; Navarrete, Mireille; Debaeke, Philippe; Souchere, Veronique; Alberola, Caroline; Menassieu, Josiane	AGRONOMY FOR SUSTAINABLE DEVELOPMENT	Review	2009	29	1					1	6		10.1051/agro:2008054			31	6.20	Web of Science
Sånglärkan i det moderna jordbrukslandskapet -inverkan av vältning, grödoval och odlingsform	Löfgren, M	Examensarbete. (The sky lark in the modern agricultural landscape. BSc report) Department of Natural Geography, Stockholms University. (In Swedish)	Abund	2000															Other
Organic agriculture	Lotter, DW	JOURNAL OF SUSTAINABLE AGRICULTURE	Review	2003	21	4					59	128		10.1300/J064v21n04_06			68	6.18	Web of Science
Effect of dairy farm management on Swallow Hirundo rustica abundance in The Netherlands	Lubbe, Suzanne K.; De Snoo, Geert R.	BIRD STUDY	ABUND	2007	54			2			176	181					7	1.00	Web of Science
Effects of organic farming on weed flora composition in a long term perspective	Lundkvist, Anneli; Salomonsson, Lennart; Karlsson, Lennart; Gustavssone, Ann-Marie Dock	EUROPEAN JOURNAL OF AGRONOMY	No org/conv sr	2008	28	4					570	578		10.1016/j.eja.2008.01.001			11	1.83	Web of Science
Environmental impacts of organic agriculture: A Canadian perspective	Lynch, Derek	CANADIAN JOURNAL OF PLANT SCIENCE	No sr data	2009	89	4					621	628					7	1.40	Web of Science
Mammals, agri-environment schemes and set-aside - what are the putative benefits?	MacDonald, D. W.; Tattersall, F. H.; Service, K. M.; Firbank, L. G.; Feber, R. E.	MAMMAL REVIEW	REview	2007	37	4					259	277		10.1111/j.1365-2907.2007.00100.x	Autumn Symposium of the Mammal-Society	NOV 26-27, 2004	30	4.29	Web of Science
Parasitoid diversity reduces the variability in pest control services across time on farms	Macfadyen, Sarina; Craze, Paul G.; Polaszek, Andrew; van Achterberg, Kees; Memmott, Jane	PROCEEDINGS OF THE ROYAL SOCIETY B-BIOLOGICAL SCIENCES	No org/conv sr	2011	278	1723					3387	3394		10.1098/rspb.2010.2673			2	0.67	Web of Science
Parasitoid control of aphids in organic and conventional farming systems	Macfadyen, Sarina; Gibson, Rachel; Raso, Lorna; Sint, Daniela; Traugott, Michael; Memmott, Jane	AGRICULTURE ECOSYSTEMS & ENVIRONMENT	No sr mean	2009	133	1-2					14	18		10.1016/j.agee.2009.04.012			18	3.60	Web of Science
Responses of stream macroinvertebrates and ecosystem function to conventional, integrated and organic farming	Magbanua, Francis et al.	Journal of Applied Ecology	No sampling in field	2010															Other
Effects of agri-environment schemes on plant diversity in Bavarian grasslands	Mayer, F.; Heinz, S.; Kuhn, G.	COMMUNITY ECOLOGY	No org/conv sr	2008	9	2					229	236		10.1556/ComEc.9.2008.2.12	International Conference on Monitoring the Effectiveness of Nature Conservation	SEP 03-06, 2007	3	0.50	Web of Science
Why are birds more abundant on organic farms?	McKenzie, Ailsa J.; Whittingham, Mark J.	JOURNAL OF FOOD AGRICULTURE & ENVIRONMENT	Review	2009	7	2					807	814					4	0.80	Web of Science
Effects of soil type, management type and soil amendments on the survival of the potato brown rot bacterium Ralstonia solanacearum	Messiha, N. A. S.; van Bruggen, A. H. C.; Franz, E.; Janse, J. D.; Schoeman-Weerdesteijn, M. E.; Termorshuizen, A. J.; van Diepeningen, A. D.	APPLIED SOIL ECOLOGY	No sr data	2009	43	2-3					206	215		10.1016/j.apsoil.2009.07.008			5	1.00	Web of Science
Growth market - Organic farming in Poland	Metera, Dorota	OSTEUROPA	Review	2008	58	4-5					393	+					0	0.00	Web of Science
Effect of reduced tillage systems on earthworm communities in a 6-year organic rotation	Metzke, M et al.	EUROPEAN JOURNAL OF soil biology	No conventional data		43						s209	s215							Other
Soil invertebrates in conventionally and organically farmed fields of winter wheat and winter oilseed rape in the Czech Republic	Mikula Jan; Laska Vratislav; Sarapatka Borivoj; et al	Acta Societatis Zoologicae Bohemicae	ABUND	2010	74						85	89							Other
Organic versus conventional management in an apple orchard: effects of fertilization and tree-row management on ground-dwelling predaceous arthropods	Minarro, M.; Espadaler, X.; Melero, V. X.; Suarez-Alvarez, V.	AGRICULTURAL AND FOREST ENTOMOLOGY	No org/conv data	2009	11	2					133	142		10.1111/j.1461-9563.2008.00403.x			8	1.60	Web of Science
A meta-analysis of the differences in environmental impacts between organic and conventional farming	Mondelaers, Koen; Aertsens, Joris; Van Huylenbroeck, Guido	BRITISH FOOD JOURNAL	Review	2009	111	10					1098	1119		10.1108/00070700910992925			21	4.20	Web of Science
A comparison of some important chick-food insect groups found in organic and conventionally-grown winter wheat fields in southern England	Moreby, S.J. & Sotherton, N.W	Biological Agriculture and Horticulture	Abund	1997	15						51	60							Other
Observational and simulated evidence of ecological shifts within the soil nematode community of agroecosystems under conventional and organic farming	Mulder, C; De Zwart, D; Van Wijnen, HJ; Schouten, AJ; Breure, AM	FUNCTIONAL ECOLOGY	ABUND	2003	17	4					516	525		10.1046/j.1365-2435.2003.00755.x			55	5.00	Web of Science
Weed seed predation in organic and conventional fields	Navntoft, S. et al.	Biological control	Ecosystem service, no sr data	2009	49						11	16							Other
Spring wheat genotypes differentially alter soil microbial communities and wheat breadmaking quality in organic and conventional systems	Nelson, A. G.; Quideau, S.; Frick, B.; Niziol, D.; Clapperton, J.; Spaner, D.	CANADIAN JOURNAL OF PLANT SCIENCE	No sr	2011	91	3					485	495		10.4141/CJPS10056			2	0.67	Web of Science
Does organic farming benefit the diversity and abundance of breeding birds on arable land? Results from the hedge-landscape of Schleswig-Holstein	Neumann, V-H. et al.	Berichte ueber Landwirtschaft	No means and SD for species richness or diversity presented.	2007	85						272	299							Other
Consequences of organic and non-organic farming practices for field, farm and landscape complexity	Norton, Lisa; Johnson, Paul; Joys, Andrew; Stuart, Rick; Chamberlain, Dan; Feber, Ruth; Firbank, Les; Manley, Will; Wolfe, Martin; Hart, Barbara; Mathews, Fiona; MacDonald, David; Fuller, Robert J.	AGRICULTURE ECOSYSTEMS & ENVIRONMENT	No org/conv sr	2009	129	1-3					221	227		10.1016/j.agee.2008.09.002			27	5.40	Web of Science
Conventional and organic cropping systems at Suita VII: Earthworms	Nuutinen, V. & Haukka, J	Journal of agriculture science in Finland	No sr data		62						357	367							Other
Influence of landscape structure and farming practice on body condition and fecundity of wolf spiders	Oberg, Sandra	BASIC AND APPLIED ECOLOGY	No org/conv data	2009	10	7					614	621		10.1016/j.baae.2009.03.005			5	1.00	Web of Science
Impact of long-term conventional and organic farming on the diversity of arbuscular mycorrhizal fungi	Oehl, F; Sieverding, E; Mader, P; Dubois, D; Ineichen, K; Boller, T; Wiemken, A	OECOLOGIA	Dens, no sd	2004	138	4					574	583		10.1007/s00442-003-1458-2			157	15.70	Web of Science
Effects of organic and soil conservation management on specialist bird species	Ondine, Filippi-Codaccioni; Jean, Clobert; Romain, Julliard	AGRICULTURE ECOSYSTEMS & ENVIRONMENT	No org/conv data	2009	129	1-3					140	143		10.1016/j.agee.2008.08.004			2	0.40	Web of Science
Influence of alternative and conventional farming practices on subsurface drainage and water quality	Oquist, K. A.; Strock, J. S.; Mulla, D. J.	JOURNAL OF ENVIRONMENTAL QUALITY	No sr data	2007	36	4					1194	1204		10.2134/jeq2006.0274			13	1.86	Web of Science
Diversity and Activity of Free-Living Nitrogen-Fixing Bacteria and Total Bacteria in Organic and Conventionally Managed Soils	Orr, Caroline H.; James, Angela; Leifert, Carlo; Cooper, Julia M.; Cummings, Stephen P.	APPLIED AND ENVIRONMENTAL MICROBIOLOGY	N=1, no sr	2011	77	3					911	919		10.1128/AEM.01250-10			8	2.67	Web of Science
Landscape heterogeneity and farming practice influence biological control	Östman, Ö., Ekbom, B. & Bengtsson, J	Basic and Applied Ecology	Abund	2001	2						365	371							Other
Evaluation of sustainability of organic, integrated and conventional farming systems: a farm and field-scale analysis	Pacini, C; Wossink, A; Giesen, G; Vazzana, C; Huirne, R	AGRICULTURE ECOSYSTEMS & ENVIRONMENT	Review	2003	95	1					273	288	PII S0167-8809(02)00091-9	10.1016/S0167-8809(02)00091-9			83	7.55	Web of Science
Effects of conventional and organic management strategies on soil quality and biodiversity in agricultural fields of bahour, Puducherry, India	Padmavathy A.; Poyyamoli G	American Eurasian Journal of Sustainable Agriculture	Abund	2011	10						644	652							Other
Soil macroinvertebrates, heavy metals and organochlorines in low and high input apple orchards and coppiced woodland	Paoletti, M.G., Schweigl, U. & Favretto, M.R	Pedobiologia	No variation data	1995	39						20	33							Other
A multi-criteria evaluation of the environmental performances of conventional, organic and integrated olive-growing systems in the south of Spain based on experts' knowledge	Parra-Lopez, Carlos; Calatrava-Requena, Javier; de-Haro-Gimenez, Tomas	RENEWABLE AGRICULTURE AND FOOD SYSTEMS	No data	2007	22	3					189	203		10.1017/S1742170507001731			7	1.00	Web of Science
Regenerative, semiclosed systems: A priority for twenty-first-century agriculture	Pearson, Craig J.	BIOSCIENCE	No data	2007	57	5					409	418		10.1641/B570506			14	2.00	Web of Science
Earthworm populations under different tillage systems in organic farming	Peigne, J.; Cannavaciuolo, M.; Gautronneau, Y.; Aveline, A.; Giteau, J. L.; Cluzeau, D.	SOIL & TILLAGE RESEARCH	N=1	2009	104	2					207	214		10.1016/j.still.2009.02.011			18	3.60	Web of Science
EDAPHIC MESOFAUNA COMMUNITY STRUCTURE IN ORGANIC AND CONVENTIONAL MANAGEMENT OF CRANBERRY (Vaccinium sp.) PLANTATIONS: AN AGROECOLOGICAL APPROACH	Peredo P, Santiago F.; Parada Z, Esperanza; Vega C, Marcela; Barrera S, Claudia P.	REVISTA DE LA CIENCIA DEL SUELO Y NUTRICION VEGETAL	Density	2009	9	3					236	244					1	0.20	Web of Science
The spider community in organic cotton crops in southern Spain	Perez-Guerrero, Sergio; Tamajon, Rafael; Aldebis, Hani K.; Vargas-Osuna, Enrique	REVISTA COLOMBIANA DE ENTOMOLOGIA	No org/conv data	2009	35	2					168	172					1	0.20	Web of Science
Effects of low-input farming systems on carabids and epigeal spiders – a paired farm approac	Pfiffner, L. & Luka, H.	Basic Appl. Ecol	No conventional data	2003	4						117	127							Other
Effects of land-use and landscape characteristics on avian diversity and abundance in a boreal agricultural landscape with organic and conventional farms	Piha, M. et al.	Biological conservation	Landscape study, no sr data	2007	140						50	61							Other
Testing biotic indicator taxa: the sensitivity of insectivorous mammals and their prey to the intensification of lowland agriculture	Pocock, Michael J. O.; Jennings, Nancy	JOURNAL OF APPLIED ECOLOGY	ABUND	2008	45	1					151	160		10.1111/j.1365-2664.2007.01361.x			21	3.50	Web of Science
Belowground effects of organic and conventional farming on aboveground plant-herbivore and plant-pathogen interactions	Poveda, K; Steffan-Dewenter, I; Scheu, S; Tscharntke, T	AGRICULTURE ECOSYSTEMS & ENVIRONMENT	ABUND	2006	113	1-4					162	167		10.1016/j.agee.2005.09.005			6	0.75	Web of Science
Effects of soil type and farm management on soil ecological functional genes and microbial activities	Reeve, Jennifer R.; Schadt, Christopher W.; Carpenter-Boggs, Lynne; Kang, Sanghoon; Zhou, Jizhong; Reganold, John P.	ISME JOURNAL	No mean values or variation	2010	4	9					1099	1107		10.1038/ismej.2010.42			11	2.75	Web of Science
Localisation of primary food production in Finland: production potential and environmental impacts of food consumption patterns	Risku-Norja, Helmi; Hietala, Reija; Virtanen, Hanna; Ketomaki, Hanna; Helenius, Juha	AGRICULTURAL AND FOOD SCIENCE	No sr data	2008	17	2					127	145		10.2137/145960608785328233			5	0.83	Web of Science
Contribution of organic farming to increase sustainability of Mediterranean small ruminants livestock systems	Ronchi, B; Nardone, A	LIVESTOCK PRODUCTION SCIENCE	Review	2003	80	1-2					17	31		10.1016/S0301-6226(02)00316-0	52nd Annual Meeting of the European-Association-for-Animal-Production	AUG 25-29, 2001	24	2.18	Web of Science
The influence of landscape context and farming practices on parasitism of cereal aphids	Roschewitz, I; Hucker, M; Tscharntke, T; Thies, C	AGRICULTURE ECOSYSTEMS & ENVIRONMENT	ABUND	2005	108	3					218	227		10.1016/j.agee.2005.02.005	Symposium on Agri-Environment Schemes as Real World Landscape Experiments held at the World Congress on Crossing Frontiers of the International-Association-for-Landscape Ecology	JUL 15, 2003	53	5.89	Web of Science
The effects of landscape complexity on arable weed species diversity in organic and conventional farming	Roschewitz, I; Gabriel, D; Tscharntke, T; Thies, C	JOURNAL OF APPLIED ECOLOGY	No sr data	2005	42	5					873	882		10.1111/j.1365-2664.2005.01072.x			132	14.67	Web of Science
Use of arthropods for the evaluation of the olive-orchard management regimes	Ruano, F; Lozano, C; Garcia, P; Pena, A; Tinaut, A; Pascual, F; Campos, M	AGRICULTURAL AND FOREST ENTOMOLOGY	N=1	2004	6	2					111	120		10.1111/j.1461-9555.2004.00210.x			23	2.30	Web of Science
Weed flora and weed management of field peas in Finland	Salonen, J; Hyvonen, T; Jalli, H	AGRICULTURAL AND FOOD SCIENCE	no sd	2005	14	2					189	201		10.2137/145960605774826037			4	0.44	Web of Science
Soil quality of humid sandy loams as influenced by organic and conventional management	Schjönning, P., Elmholt, S., Munkholm, L.J. & Debosz, K	Agriculture, Ecosystems and Environment	Abund	2002	88						195	214							Other
Development of LCIA characterisation factors for land use impacts on biodiversity	Schmidt, Jannick H.	JOURNAL OF CLEANER PRODUCTION	No org/conv data	2008	16	18					1929	1942		10.1016/j.jclepro.2008.01.004			33	5.50	Web of Science
Functional and Structural Microbial Diversity in Organic and Conventional Viticulture: Organic Farming Benefits Natural Biocontrol Agent	Schmid Florian; Moser Gerit; Mueller Henry; et al.	APPLIED AND ENVIRONMENTAL MICROBIOLOGY	No mean or variation	2011	77						2188	2191							Other
Artenvielfalt auf konventionellen-, IP- und Biobetrieben	Schreiber, C., Lehmann, B. & Klötzli, F	Agrarforschung	No variation data	1996	3						501	504							Other
Comparison of earthworm populations and cast properties in conventional and organic rotations	Scullion, J., Neale, S. & Philipps, L	Soil Use and Management	Abund	2002	18						293	300							Other
Diversity and abundance of the coleopteran fauna from organic and conventional management systems in southern Englan	Shah, P. A., D. R. Brooks, et al	Agricultural and Forest Entomology	Only index values	2003	5	1					51	60							Other
A comparative study of the microbiology of soils managed under organic and conventional regimes	Shannon, D; Sen, AM; Johnson, DB	SOIL USE AND MANAGEMENT	No sr data	2002	18				S		274	283		10.1079/SUM2002130			55	4.58	Web of Science
Monitoring populations of soil microorganisms during a conversion from a conventional to an organic system of vegetable growing	Sivapalan, A., Morgan, W.C. & Franz, P.R	Biological Agriculture and Horticulture	No variation data	1993	10						9	27							Other
Biodiversitet av planter ved ulike driftsformer	Sjursen, H	Grönn Forskning (In Norwegian)	No variation data	2001	2						92	98							Other
Comparing conventional and organic olive groves in central Greece: plant and bird diversity and abundance	Solomou Alexandra; Sfougaris Athanassios	RENEWABLE AGRICULTURE AND FOOD SYSTEMS	No variation data	2011	26	4					297	316							Other
The interplay of pollinator diversity, pollination services and landscape change	Steffan-Dewenter, I. & Westphal, C.	JOURNAL OF APPLIED ECOLOGY	Review	2008	45						737	741							Other
Is Organic Farming Reflected in the Landscape? A Comparison of the Effects of Different Farming Techniques on Rural Landscapes	Steiner, Regula S.; Pohl, Christian	GAIA-ECOLOGICAL PERSPECTIVES FOR SCIENCE AND SOCIETY	No sr data	2009	18	1					41	48					1	0.20	Web of Science
Internalization of agri-environmental policies and the role of institutions	Stobbelaar, Derl Jan; Groot, Jeroen C. J.; Bishop, Carly; Hall, Jilly; Pretty, Jules	JOURNAL OF ENVIRONMENTAL MANAGEMENT	Review	2009	90						S175	S184		10.1016/j.jenvman.2008.11.019			8	1.60	Web of Science
Biological indicators of soil quality in organic farming systems	Stockdale, E. A.; Watson, C. A.	RENEWABLE AGRICULTURE AND FOOD SYSTEMS	Review	2009	24	4					308	318		10.1017/S1742170509990172			6	1.20	Web of Science
Experimental approaches to understanding the relationship between predator biodiversity and biological control	Straub, Cory S.; Snyder, William E.	Trophic and Guild Interactions in Biological Control	No data	2006	3		Brodeur, J; Boivin, G				221	239			Joint Meeting of the Biocontrol Network of Canadian/International Organization for Biological Control	MAY, 2005	8	1.00	Web of Science
Earthworm communities a bioindicator of arable land management practices: A case study in semiarid region of India	Suthar, Surindra	ECOLOGICAL INDICATORS	ABUND	2009	9	3					588	594		10.1016/j.ecolind.2008.08.002			9	1.80	Web of Science
Resource efficiency as a regulation variable for the promotion of sustainable production systems: Are there priority areas for organic farming?	Taube, Friedhelm; Kelm, Michael; Loges, Ralf; Wachendorf, Michael	BERICHTE UBER LANDWIRTSCHAFT	No data	2006	84	1					73	105					7	0.88	Web of Science
Effects of agri-environment schemes in a long-term ecological time series	Taylor, Michele E.; Morecroft, Michael D.	AGRICULTURE ECOSYSTEMS & ENVIRONMENT	Review	2009	130	1-2					9	15		10.1016/j.agee.2008.11.004			17	3.40	Web of Science
Spider density and diversity in relation to disturbance in agroecosystems in New Zealand, with a comparison to England	Topping, C.J. & Lövei, G.L	New Zealand Journal of Ecology	Abund	1997	21						121	128							Other
Is duration of organic management reflected on nematode communities of cultivated soils?	Maria A. Tsiafouli1, Maria D. Argyropoulou2, George P. Stamou1 & Stefanos P. Sgardelis1	Belg. J. Zool.	N=1		137	2					165	175							Other
Soil nematode biodiversity in organic and conventional agroecosystems of Northern Greece	Tsiafouli, Maria A.; Argyropoulou, Maria D.; Stamou, George P.; Sgardelis, Stefanos P.	RUSSIAN JOURNAL OF NEMATOLOGY	ABUND	2006	14	2					159	169					8	1.00	Web of Science
Responses of soil microbial biomass and N availability to transition strategies from conventional to organic farming systems	Tu, C; Louws, FJ; Creamer, NG; Mueller, JP; Brownie, C; Fager, K; Bell, M; Hu, SJ	AGRICULTURE ECOSYSTEMS & ENVIRONMENT	ABUND	2006	113	1-4					206	215		10.1016/j.agee.2005.09.013			27	3.38	Web of Science
Biodynamic agriculture research progress and priorities	Turinek, M.; Grobelnik-Mlakar, S.; Bavec, M.; Bavec, F.	RENEWABLE AGRICULTURE AND FOOD SYSTEMS	No org/conv data	2009	24	2					146	154		10.1017/S174217050900252X			10	2.00	Web of Science
Fair Trade organic coffee production in Nicaragua - Sustainable development or a poverty trap?	Valkila, Joni	ECOLOGICAL ECONOMICS	Review	2009	68	12					3018	3025		10.1016/j.ecolecon.2009.07.002			21	4.20	Web of Science
Integrated approaches to root disease management in organic farming systems	van Bruggena, AHC; Termorshuizen, AJ	AUSTRALASIAN PLANT PATHOLOGY	Review	2003	32	2					141	156		10.1071/AP03029	8th International Congress of Plant Pathology	FEB 02-07, 2003	36	3.27	Web of Science
Species diversity as a task for organic agriculture in Europe	van Elsen, T	AGRICULTURE ECOSYSTEMS & ENVIRONMENT	No variation data	2000	77	1-2					101	109		10.1016/S0167-8809(99)00096-1	3rd Conference of the EU Concerted Action - Landscape and Nature Prodiction Capacity of Organic/Sustainable Types of Agriculture (AIR3-CT93-1210)	JAN 14-18, 1996	59	4.21	Web of Science
The integration of autochthon arable field plants and the corncockle into flower strips for organic farming	van Elsen, T.; Hotze, C.	JOURNAL OF PLANT DISEASES AND PROTECTION	No org/conv data	2008						21	373	377			24th German Conference on Weed Biology and Weed Control	MAR 04-06, 2008	0	0.00	Web of Science
Responsiveness of certain agronomic weed species to arbuscular mycorrhizal fungi	Vatovec, C; Jordan, N; Huerd, S	RENEWABLE AGRICULTURE AND FOOD SYSTEMS	ABUND	2005	20	3					181	189		10.1079/RAF2005115			15	1.67	Web of Science
nfluence of different cultivation practices on the properties of volcanic soils on Santorini Island, Greec	Vavoulidou, E. et al.	Communications in soil science and plant analysis	No conventional data	2006	37														Other
Organic and conventional management effects on biologically active soil organic matter pools	Wander, M.M., Traina, S.J., Stinner, B.R. & Peters, S.E	Soil Science Society American Journal	Abund	1994	58						1130	1139							Other
Research in organic production systems - past, present and future	Watson, C. A.; Walker, R. L.; Stockdale, E. A.	JOURNAL OF AGRICULTURAL SCIENCE	No org/conv data	2008	146			1			1	19		10.1017/S0021859607007460			12	2.00	Web of Science
Species richness in agroecosystems: The effect of landscape, habitat and farm management	Weibull, A-C., Östman, Ö. & Granqvist, Å	In: Weibull, A-C. (2002) Diversity in the agricultural landscape. Species richness and composition in relation to farm management, landscape structure and habitat. Doctoral thesis, Department of ecology and crop production science, Swedish University of A	Same data as in Granqvist	2002															Other
Effects of conversion to organic agricultural practices on soil biota	Werner, M.R. & Dindal, D.L	American Journal of Alternative Agriculture	Abund	1990	5						24	32							Other
Abundance and species richness of nocturnal insects on organic and conventional farms: Effects of agricultural intensification on bat foraging	Wickramasinghe, LP; Harris, S; Jones, G; Jennings, NV	CONSERVATION BIOLOGY	No overall SR/Family sr	2004	18	5					1283	1292		10.1111/j.1523-1739.2004.00152.x			63	6.30	Web of Science
Bat activity and species richness on organic and conventional farms: impact of agricultural intensification	Wickramasinghe, LP; Harris, S; Jones, G; Vaughan, N	JOURNAL OF APPLIED ECOLOGY	No data, only diff	2003	40	6					984	993		10.1111/j.1365-2664.2003.00856.x			80	7.27	Web of Science
Territory distribution and breeding success of skylarks Alauda arvensis on organic and intensive farmland in southern England.	Wilson, J.D, Evans, J., Browne, S.J. & King, J.R	Journal of Applied Ecology	Abund	1997	34						1462	1478							Other
Wild bee pollinators provide the majority of crop visitation across land-use gradients in New Jersey and Pennsylvania, USA	Winfree, Rachael; Williams, Neal M.; Gaines, Hannah; Ascher, John S.; Kremen, Claire	JOURNAL OF APPLIED ECOLOGY	No org/conv data	2008	45	3					793	802		10.1111/j.1365-2664.2007.01418.x			65	10.83	Web of Science
Critical impact assessment of organic agriculture	Xie, B; Wang, XR; Ding, ZH; Yang, YP	JOURNAL OF AGRICULTURAL & ENVIRONMENTAL ETHICS	Paper not found	2003	16	3					297	311					4	0.36	Web of Science
Effects of traditional and biodynamic farmyard manure amendment on yields, soil chemical, biochemical and biological properties in a long-term field experimen	Zaller, J.G. & Köpke, U.	Biol Fertil Soils	No sr data	2004	40						222	229							Other
Effects of Organic Management on Predator Densities of Myzus persicae (Sulzer) During Transition to Organic Agriculture in Peach Fields in China	Zhang, Dingwu; Dong, Min; Du, Xiangge	JOURNAL OF SUSTAINABLE AGRICULTURE	ABUND	2011	35	8					826	839		10.1080/10440046.2011.588997			1	0.33	Web of Science
